# Supplementary material for: Integration of bioinformatics analysis, molecular docking and animal experiments to study the therapeutic mechanisms of berberine against allergic rhinitis
Source: Sci Rep. 2024 May 25;14:11999. doi: 10.1038/s41598-024-60871-4 (PMC11127925; doi:10.1038/s41598-024-60871-4)
Supplement: Supplementary file 2 — Supplementary Table 2. [file 41598_2024_60871_MOESM2_ESM.xlsx]

## Sheet: Sheet 1
Description	enrichmentScore	NES	pvalue	p.adjust	qvalues
WP_SENESCENCE_AND_AUTOPHAGY_IN_CANCER	-0.663617	-2.25785	0.00178891	0.00680113	0.00329153
NABA_SECRETED_FACTORS	-0.664274	-2.57768	0.00179856	0.00680113	0.00329153
REACTOME_CLASS_A_1_RHODOPSIN_LIKE_RECEPTORS_	-0.683701	-2.65307	0.00179856	0.00680113	0.00329153
REACTOME_INFECTIOUS_DISEASE	-0.52445	-2.0351	0.00179856	0.00680113	0.00329153
WP_SPINAL_CORD_INJURY	-0.682967	-2.65022	0.00179856	0.00680113	0.00329153
KEGG_CHEMOKINE_SIGNALING_PATHWAY	-0.744186	-2.65674	0.00180832	0.00680113	0.00329153
REACTOME_ADAPTIVE_IMMUNE_SYSTEM	-0.56503	-2.37139	0.00180832	0.00680113	0.00329153
REACTOME_CYTOKINE_SIGNALING_IN_IMMUNE_SYSTEM	-0.531806	-2.77944	0.00180832	0.00680113	0.00329153
KEGG_CYTOKINE_CYTOKINE_RECEPTOR_INTERACTION	-0.749899	-3.01033	0.00181159	0.00680113	0.00329153
WP_CHEMOKINE_SIGNALING_PATHWAY	-0.741144	-2.43135	0.00181159	0.00680113	0.00329153
REACTOME_INTERLEUKIN_10_SIGNALING	-0.749417	-2.63233	0.00181488	0.00680113	0.00329153
WP_REGULATION_OF_TOLLLIKE_RECEPTOR_SIGNALING_PATHWAY	-0.672002	-2.36041	0.00181488	0.00680113	0.00329153
REACTOME_INTERLEUKIN_4_AND_INTERLEUKIN_13_SIGNALING	-0.632373	-2.35622	0.00182149	0.00680113	0.00329153
WP_TNF_ALPHA_SIGNALING_PATHWAY	-0.715646	-2.27172	0.00182149	0.00680113	0.00329153
REACTOME_PEPTIDE_LIGAND_BINDING_RECEPTORS	-0.736885	-2.67779	0.00182815	0.00680113	0.00329153
WP_IL18_SIGNALING_PATHWAY	-0.724703	-3.32418	0.00183824	0.00680113	0.00329153
KEGG_JAK_STAT_SIGNALING_PATHWAY	-0.722826	-2.19587	0.00185185	0.00680113	0.00329153
KEGG_NOD_LIKE_RECEPTOR_SIGNALING_PATHWAY	-0.798913	-2.42701	0.00185185	0.00680113	0.00329153
KEGG_TOLL_LIKE_RECEPTOR_SIGNALING_PATHWAY	-0.695465	-2.11275	0.00185185	0.00680113	0.00329153
WP_PHOTODYNAMIC_THERAPYINDUCED_NFKB_SURVIVAL_SIGNALING	-0.714674	-2.1711	0.00185185	0.00680113	0.00329153
WP_TOLLLIKE_RECEPTOR_SIGNALING_PATHWAY	-0.695465	-2.11275	0.00185185	0.00680113	0.00329153
NABA_MATRISOME_ASSOCIATED	-0.442128	-2.16186	0.0018622	0.00680113	0.00329153
REACTOME_SIGNALING_BY_INTERLEUKINS	-0.578335	-2.82787	0.0018622	0.00680113	0.00329153
REACTOME_GPCR_LIGAND_BINDING	-0.655936	-2.64403	0.00187617	0.00680113	0.00329153
REACTOME_OLFACTORY_SIGNALING_PATHWAY	0.554557	3.24582	0.00219298	0.00715932	0.00346488
REACTOME_SIGNALING_BY_GPCR	0.311113	1.983	0.00226757	0.00715932	0.00346488
REACTOME_G_ALPHA_S_SIGNALLING_EVENTS	0.516203	3.05037	0.0022779	0.00715932	0.00346488
KEGG_OLFACTORY_TRANSDUCTION	0.570617	3.2724	0.00230415	0.00715932	0.00346488
NABA_MATRISOME	-0.400719	-2.16597	0.00358423	0.0105072	0.00508518
REACTOME_RNA_POLYMERASE_II_TRANSCRIPTION	-0.474551	-1.905	0.00362319	0.0105072	0.00508518
KEGG_MAPK_SIGNALING_PATHWAY	-0.620927	-2.1126	0.00536673	0.0147758	0.00715103
WP_MAPK_SIGNALING_PATHWAY	-0.611244	-2.00521	0.00543478	0.0147758	0.00715103
WP_ADIPOGENESIS	-0.581673	-1.84644	0.00728597	0.0181363	0.00877742
KEGG_LEISHMANIA_INFECTION	-0.623012	-1.89264	0.00740741	0.0181363	0.00877742
WP_MIRNAS_INVOLVEMENT_IN_THE_IMMUNE_RESPONSE_IN_SEPSIS	-0.595562	-1.80925	0.00740741	0.0181363	0.00877742
REACTOME_G_ALPHA_I_SIGNALLING_EVENTS	-0.452204	-1.8228	0.00750469	0.0181363	0.00877742
REACTOME_G_ALPHA_Q_SIGNALLING_EVENTS	-0.542676	-1.78027	0.00905797	0.0203167	0.00983262
REACTOME_INTERLEUKIN_1_FAMILY_SIGNALING	-0.548076	-1.79798	0.00905797	0.0203167	0.00983262
REACTOME_LEISHMANIA_INFECTION	-0.561048	-1.78097	0.00910747	0.0203167	0.00983262
REACTOME_INNATE_IMMUNE_SYSTEM	-0.321793	-1.73936	0.0107527	0.0233871	0.0113186
WP_GPCRS_CLASS_A_RHODOPSINLIKE	0.496364	1.90558	0.0134529	0.0285464	0.0138156
REACTOME_POST_TRANSLATIONAL_PROTEIN_MODIFICATION	-0.330363	-1.69072	0.0182482	0.0377998	0.0182939
REACTOME_ASPARAGINE_N_LINKED_GLYCOSYLATION	-0.520104	-1.651	0.0200364	0.0405388	0.0196195
REACTOME_CLASS_I_MHC_MEDIATED_ANTIGEN_PROCESSING_PRESENTATION	-0.518367	-1.64549	0.0218579	0.0432191	0.0209167
KEGG_PATHWAYS_IN_CANCER	-0.480262	-1.63401	0.0268336	0.0518784	0.0251075
WP_MYOMETRIAL_RELAXATION_AND_CONTRACTION_PATHWAYS	-0.473086	-1.60959	0.0286225	0.0541339	0.0261991
PID_HIF1_TFPATHWAY	-0.464487	-1.58034	0.039356	0.0728505	0.0352573
REACTOME_DISEASE	-0.290405	-1.51217	0.0555556	0.100694	0.0487329
WP_NUCLEAR_RECEPTORS_METAPATHWAY	-0.347512	-1.51644	0.0637523	0.113193	0.0547818
REACTOME_CELLULAR_RESPONSES_TO_EXTERNAL_STIMULI	-0.430373	-1.51169	0.0689655	0.12	0.0580762
REACTOME_DEVELOPMENTAL_BIOLOGY	-0.370138	-1.48585	0.0778986	0.132886	0.0643125
WP_SUDDEN_INFANT_DEATH_SYNDROME_SIDS_SUSCEPTIBILITY_PATHWAYS	-0.483748	-1.46957	0.087037	0.14562	0.0704753
WP_VEGFAVEGFR2_SIGNALING_PATHWAY	-0.366322	-1.39386	0.115174	0.189059	0.0914985
REACTOME_METABOLISM_OF_CARBOHYDRATES	-0.399864	-1.40453	0.117967	0.190058	0.0919823
REACTOME_NEUTROPHIL_DEGRANULATION	-0.324113	-1.37203	0.129091	0.204198	0.0988256
PID_IL6_7_PATHWAY	-0.44157	-1.34144	0.142593	0.221528	0.107212
REACTOME_SIGNALING_BY_RHO_GTPASES	-0.421196	-1.27955	0.172222	0.262865	0.127219
WP_FIBRIN_COMPLEMENT_RECEPTOR_3_SIGNALING_PATHWAY	-0.419626	-1.27478	0.175926	0.263889	0.127714
